# Supplementary material for: The Effects of Immediate Dentin Sealing on the Enzymatic Activity and Bond Strength of Hybrid Ceramic CAD/CAM Onlays: A Comparative Study of Two Universal Adhesives
Source: Dent J (Basel). 2026 May 8;14(5):281. doi: 10.3390/dj14050281 (PMC13205008; doi:10.3390/dj14050281)
Supplement: Supplementary file 1 [file dentistry-14-00281-s001.zip]

Archive with 1 entries (1 files):
- dentistry-4170304-supplementary.xlsx
