# Supplementary material for: The Effects of Immediate Dentin Sealing on the Enzymatic Activity and Bond Strength of Hybrid Ceramic CAD/CAM Onlays: A Comparative Study of Two Universal Adhesives
Source: Dent J (Basel). 2026 May 8;14(5):281. doi: 10.3390/dj14050281 (PMC13205008; doi:10.3390/dj14050281)
Supplement: Supplementary file 1 [file dentistry-14-00281-s001.zip › dentistry-4170304-supplementary.xlsx]

## Sheet: Sheet1
QB T0	QB T1	SB T0	SB T1	CTR T0	CTR T1
9.2	7.7829	4.2517	6.45995	16.3449	5.29344
4.8	7.95798	4.6503	6.1736	8.90425	5.97657
10.2	5.48045	6.9185	6.11396	12.1022	5.92666
12.92	6.41207	3.0525	6.2422	12.98	2.68817
17.98	11.6681	3.85446	6.17284	15.9642	2.65957
21.1	2.76577	4.20875	6.31951	5.75615	0.518941
22.56	6.05013	3.779	6.25156	16.9767	3.22581
12.31	10.656	4.30108	6.24376	18.8519	6.18429
11.18	8.87665	3.48408	5.90807	8.867	3.11492
12.65	6.417	4.33125	5.20833	5.2271	2.5
25.07	6.54108	5.01807	5.90807	5.36304	2.5
24.78	4.61266	5.65867	6.10501	5.3	2.5
9.63082	8.45554	5.45435	7.02247	5.3	2.6
20.8608	9.38037	5.97657	6.03865	5.3	2.7
8.55689	3.24544	5.32822	6.45661	2.58287	2.6
25.4154	2.2409	6.04084	6.68271	4.30005	2.7
12.1692	9.49525	5.55556	5.97229	9.27961
17.8017	3.51648	5.90737	6.60939	11.5674
10.8642	5.35668	5.97372	6.24688	13.7363
16.2338	8.62069	5.43478	5.65931	5.55556
27.7327	5.60224	5.85206	6.49773	11.6854
25.5363	5.34759	6.10948	7.35294	5.58779
7.67263	10.8978	5.97657	6.93577	5.63236
9.52381	6.0015	5.37288	6.31313	2.27609
10.6047	18.6782	5.97372	6.69344	5.09771
8.5966	4.27693	5.31463	7.17154	9.51751
10.9863	11.5679	5.78168	7.44048	6.30054
18.7661	9.76801	5.43065	8.33333	8.24742
12.8889	13.6414	5.91856	7.62195	3.91294
18.7926	13.2204	6.04084	6.40861	7.0922
10.9966	3.41006	5.50055	7.259	3.998
14.5055	9.43739	5.84795	6.1065
8.63636	11.9153	6.03865	7.53012
4.5977	10.2222	6.60589	6.18506
15.4845	7.45236	6.24688	7.09019
14.3291	5.33986	5.90737	7.00476
9.6231	7.76699	6.54108	7.9139
4.83559	3.31565	5.71951	7.35294
5.74863	4.51322	6.31313	7.35294
9.40439	7.99201	4.85248	7.17154
9.26743	14.321	6.17589	6.76865
9.29323	6.91358	5.97372	8.12216
8.55263	4.3956	6.25782	5.78369
8.69565	10.1449	6.25156	7.26216
9.87654	12.963	6.17971	6.19348
6.79733	8.88999	5.90737	5.78369
6.15021	6.57287	5.71951	6.61989
6.54511	6.57287	5.84385	6.1065
9.59596	5.7334	6.24688	6.2422
15.6566	16.1823	5.60664	7.0028
15.984		6.45661	7.26744
16.8697		5.09684
7.17189		5.91017
25.0999		6.54108
14.8166		6.61376
12.1212		5.78369
7.10227		6.07386
10.8043		4.59137
15.625		6.04084
7.7387		6.54108
20.7407		6.17589
18.4795		5.55556
5.47531		6.53083
5.04009		6.03865
6.04337		6.04961
9.18274		6.31552
		6.60677
		6.04961
		6.76407
		5.80518
